# Supplementary material for: Age-dependent changes of hindgut microbiota succession and metabolic function of Mongolian cattle in the semi-arid rangelands
Source: Front Microbiol. 2022 Jul 22;13:957341. doi: 10.3389/fmicb.2022.957341 (PMC9354825; doi:10.3389/fmicb.2022.957341)
Supplement: Supplementary file 1 [file Table_1.XLSX]

## Sheet: S1
Table S1 Bacterial Alpha diversity analysis of cecum and colon contents of Mongolian cattle
Items	Cecum				Colon
	Month 05	Month 18	Month 36		Month 05	Month 18	Month 36
Observed species index	198.00±15.43	760.00±83.83	603.00±225.839		658.4±120.00	427±295.05	382.4±239.71
Chao1 index	198±15.43	603.51±226.13	763.22±80.45		661.3±119.65	427.63±295.82	382.45±239.78
Shannon index	5.99±0.07	7.97±1.06	8.74±0.15		8.32±0.46	7.03±1.34	6.99±1.27
Simpson index	0.967±0.002	0.989±0.012	0.996±0.0008		0.992±0.005	0.978±0.014	0.978±0.014
Faith PD	13.62±2.46	22.84±6.56	28.23±2.39		25.67±2.47	17.47±8.31	18.036±9.05

## Sheet: S2
Table S2. Comparison of the diversity of microbial Alpha in colon and cecum of Mongolian cattle at different developmental stages
Breed group	VS. Group	Chao1		Shannon		Simpson		Faith PD
		p.value	sig.	p.value	sig.	p.value	sig.	p.value	sig.
CM	CM05vs.CM18	0.00720752	***	0.00579225	**	0.006559	**	0.0301891	**
	CM18vs.CM36	0.219917	ns	0.188203	ns	0.264822	ns	0.161556	ns
	CM05vs.CM36	<0.001	ns	<0.001	***	<0.001	***	<0.001	ns
CMvs.CoM	CM05vs.CoM05	<0.001	***	<0.001	***	<0.001	***	<0.001	***
	CM18vs.CoM18	0.372484	ns	0.304581	ns	0.267	ns	0.340349	ns
	CM36vs.CoM36	0.0167881	**	0.025375	**	0.0315018	**	0.0610924	ns
CoM	CoM05vs.CoM18	0.181212	ns	0.107445	ns	0.106177	ns	0.0954992	ns
	CoM18vs.CoM36	0.818382	ns	0.959775	ns	0.992304	ns	0.928979	ns
	CoM05vs.CoM36	0.0709885	ns	0.0846231	ns	0.100792	ns	0.142518	ns
Note: CM:cecum;CoM:colon;sig:p-value: less than 0.05 indicates significant differences between groups;*, ** and *** indicate p < 0.05, p ≤ 0.01 and <0.001 respectively.

## Sheet: S3
Table S3. The relative abundance of sample types in cecum and colon of Mongolian cattle at the phylum level (top 30)
Taxonomy	Cecum															Taxonomy	Colon
	CM05.1	CM05.2	CM05.3	CM05.4	CM05.5	CM18.1	CM18.2	CM18.3	CM18.4	CM18.5	CM36.1	CM36.2	CM36.3	CM36.4	CM36.5		CoM05.1	CoM05.2	CoM05.3	CoM05.4	CoM05.5	CoM18.1	CoM18.2	CoM18.3	CoM18.4	CoM18.5	CoM36.1	CoM36.2	CoM36.3	CoM36.4	CoM36.5
Firmicutes	0.534526	0.533351	0.51306	0.542655	0.544819	0.607478	0.50686	0.584098	0.636936	0.527236	0.661531	0.591698	0.619746	0.559161	0.332792	Firmicutes	0.5801	0.584556	0.60708	0.6143	0.451558	0.607983	0.497304	0.535799	0.537228	0.5375	0.55601	0.534618	0.532145	0.544506	0.419306
Bacteroidetes	0.344508	0.347148	0.345457	0.334118	0.331505	0.342108	0.405585	0.390078	0.305755	0.345356	0.308766	0.347858	0.343352	0.354865	0.281432	Bacteroidetes	0.369113	0.364092	0.35439	0.34063	0.295167	0.344834	0.375512	0.345545	0.348678	0.344304	0.253873	0.34831	0.350547	0.34288	0.23914
Proteobacteria	0.0358429	0.0342436	0.0549481	0.0349736	0.035064	0.0292681	0.0616379	0.0178779	0.0313964	0.0364236	0.017626	0.032467	0.0281146	0.0383396	0.231527	Proteobacteria	0.0183789	0.0301994	0.0162996	0.0263597	0.0558679	0.0294057	0.0923206	0.0350655	0.0334974	0.0342924	0.145737	0.0327899	0.0326404	0.0360443	0.245971
Actinobacteria	0.0812568	0.0838821	0.08408	0.0882534	0.0861071	0.00192654	0.00436292	0.00119537	0.0118192	0.0903306	0.00230118	0.00280162	0.00160278	0.00189208	0.0660499	Actinobacteria	0.00298447	0.00227239	0.00481435	0.00375285	0.0190614	0.00378552	0.0076013	0.0829834	0.0796579	0.0829296	0.0119972	0.0832422	0.0830446	0.0754565	0.0162996
Tenericutes	0.000483384	0.0007317	0.000556821	0	0.000751371	0.0157977	0.00983978	0.00464086	0.00326287	0.000654139	0.00894358	0.018757	0.00296042	0.0374766	0.00585136	Spirochaetes	0.0142648	0.00220868	0.00429515	0.010684	0.162712	0.00159727	0	0	0.000152261	0	0.000229832	0	0	0	0.0289859
Gemmatimonadetes	0	0	0.00108833	0	0	0	0.00447431	0	0.00164879	0	0	0.000953743	0	0	0.0234361	Tenericutes	0.0140624	0.0113195	0.012618	0.00342964	0.00940882	0.0116441	0.00813473	0.000404797	0.000609044	0.000541316	0.0064353	0.000613644	0.000494968	0.000640169	0.00224186
Epsilonbacteraeota	0.000338369	0	0	0	0.000225411	0.000339072	0.00139242	0.00165243	0.00218682	0	0	0.00351693	0.000169706	0.00426549	0.0119325	Gemmatimonadetes	0	0	0	0.000197518	0.00147876	0.000207645	0.00826808	0	0	0	0.0115146	0	0	0	0.0122643
Spirochaetes	0.000120846	0	5.06201e-05	0	0.00117715	0.00297459	0	0.000193369	0.00623069	0	0.000375369	0.000953743	0.00354496	0.00378417	0.00529992	Cyanobacteria	0	0.000106186	0	0	0.00156001	0.000335426	0.00910632	0	0	0	0.0114227	0	0	0	0.00651457
Cyanobacteria	0	0	0.00012655	0	0	0	0.00478993	0.000105474	0.000520671	0	0	0.000457002	0	0.000215764	0.00787329	Fibrobacteres	0	0	0	0	0	0	0	0	0	0	0	0	0	0	0.0263484
Acidobacteria	0	0	0.000632751	0	0	0	0.000538403	0	0	0	0	7.94786e-05	0	0	0.0075363	Epsilonbacteraeota	0.000876794	0.00524561	0.000141598	0.000646424	0	7.98633e-05	0.000666781	0.000126499	0	0.000297724	4.59664e-05	8.00406e-05	0.000604961	0.000222668	0.00221548
Others	0.00292447	0.000643896	0	0	0.00035064	0.000107887	0.000519837	0.000158211	0.00024298	0	0.000456971	0.000457002	0.000509117	0	0.0262698	Others	0.000219198	0	0.000361863	0	0.00318502	0.000127781	0.0010859	7.58994e-05	0.000177638	0.000135329	0.002735	0.000346842	0.000522466	0.000250501	0.000712119

## Sheet: S4
Table S4. The relative abundance of sample types in cecum and colon of Mongolian cattle at the genus level (top 30)
Taxonomy	Cecum															Taxonomy	Colon
	CM05.1	CM05.2	CM05.3	CM05.4	CM05.5	CM18.1	CM18.2	CM18.3	CM18.4	CM18.5	CM36.1	CM36.2	CM36.3	CM36.4	CM36.5		CoM05.1	CoM05.2	CoM05.3	CoM05.4	CoM05.5	CoM18.1	CoM18.2	CoM18.3	CoM18.4	CoM18.5	CoM36.1	CoM36.2	CoM36.3	CoM36.4	CoM36.5
Ruminococcaceae_UCG-010	0	0	0	0.000486456	0.00105192	0.226608	0.13655	0.0830609	0.153129	0	0.200561	0.171972	0.13601	0.193026	0.0882758	Ruminococcaceae_UCG-010	0.219738	0.206554	0.122247	0.1483	0.14877	0.183111	0.12646	0	0	0.00032479	0.173018	0	0	0	0.0723724
Bacteroides	0.130755	0.128252	0.132169	0.124533	0.118516	0.0489034	0.0421997	0.093661	0.0708112	0.128806	0.0545917	0.0731799	0.0623763	0.0665715	0.0594173	Bacteroides	0.0354764	0.0546011	0.066158	0.0719685	0.0485391	0.062517	0.0425978	0.132369	0.132467	0.132135	0.0309584	0.132574	0.129434	0.128479	0.0411447
Alistipes	0.121305	0.129482	0.118654	0.119131	0.116312	0.0491346	0.0616193	0.0458637	0.0336874	0.128776	0.0442609	0.071491	0.0407294	0.0630031	0.0123461	Alistipes	0.0409732	0.0235734	0.0452014	0.0531325	0.0502129	0.0575495	0.0527328	0.124247	0.122418	0.124232	0.0313261	0.123396	0.128032	0.124137	0.0204932
Ruminococcaceae_UCG-005	0.00589728	0.00594141	0.00850418	0.00786011	0.00793949	0.0924279	0.0807419	0.0952783	0.10639	0.00764153	0.0934996	0.0875258	0.126883	0.0918989	0.0213988	Ruminococcaceae_UCG-005	0.087477	0.0851615	0.135431	0.120989	0.0629042	0.093456	0.0844716	0.00817184	0.00702939	0.00714537	0.0854286	0.00701689	0.007672	0.00801603	0.0839246
Streptococcus	0.123553	0.124916	0.117945	0.124482	0.120971	0.000601082	0	0.000421896	0	0.12057	0.000277447	0.000476872	0.00039598	0.000199167	0.00814901	Rikenellaceae_RC9_gut_group	0.125466	0.0780683	0.0840938	0.0696701	0.111362	0.103135	0.0873102	0	0	0	0.0546311	0.000266802	0.00030248	0	0.0494791
Rikenellaceae_RC9_gut_group	0	8.7804e-05	0	0	0.00170311	0.10633	0.101962	0.0810217	0.0892082	0	0.0824833	0.0775314	0.0814587	0.0925628	0.0188561	Streptococcus	0	0.000615881	0.00100692	0.000538687	0.00193376	0.00337023	0.000342916	0.124829	0.12257	0.123231	0.000436681	0.121715	0.123137	0.127728	0
[Eubacterium]_coprostanoligenes_group	0.0454622	0.0446922	0.0441913	0.0478263	0.0467854	0.0252146	0.0496259	0.0593116	0.056701	0.0469493	0.0864818	0.0617748	0.0611129	0.0243979	0.0113045	[Eubacterium]_coprostanoligenes_group	0.028226	0.0448107	0.0389711	0.0726329	0.0223602	0.0392608	0.0513612	0.0480443	0.0467695	0.0444962	0.0782809	0.0463435	0.0458945	0.0495435	0.0467361
Lactobacillus	0.0896435	0.0921942	0.0896229	0.0874085	0.0849801	7.70618e-05	0.000111394	0.000140632	0.00218682	0.0918768	0.000146884	0.000476872	0.000301699	0.000564306	0.0027725	Lactobacillus	0.000101168	0	0	0.000305256	0.00182001	0.00188477	0.000285763	0.0920407	0.0935644	0.0912929	0	0.0887116	0.0934939	0.0899299	0.00176711
uncultured_bacterium_f_Ruminococcaceae	0.0177644	0.016273	0.0152873	0.0195863	0.0201117	0.0436016	0.0375582	0.0647963	0.0699955	0.0164724	0.0477861	0.0561318	0.0634699	0.0390699	0.0144752	uncultured_bacterium_f_Lachnospiraceae	0.03723	0.0320895	0.0734267	0.0358765	0.0697455	0.0346926	0.0321579	0.00913323	0.00883114	0.00806561	0.0307516	0.00872442	0.00890942	0.0095747	0.0581564
Ruminococcaceae_UCG-002	0.0618248	0.0612579	0.0588206	0.0635977	0.0627645	0.00544056	0.00770473	0.0126921	0.0259641	0.0621729	0.00915575	0.0110078	0.019799	0.00994174	0.00134796	uncultured_bacterium_f_Ruminococcaceae	0.0268265	0.0603776	0.034141	0.0499542	0.0113588	0.0540834	0.0332819	0.0190761	0.0175608	0.0195415	0.0372788	0.0173955	0.015619	0.0186206	0.0345773
Others	0.403795	0.396903	0.414806	0.40509	0.418864	0.401661	0.481926	0.463752	0.391926	0.396735	0.380755	0.388432	0.407463	0.418765	0.761657	Others	0.398486	0.414148	0.399323	0.376632	0.470994	0.36694	0.488998	0.442089	0.44879	0.449536	0.47789	0.453857	0.447506	0.443971	0.591349

## Sheet: S5
Table 5. Correlation between metabolite types and gut microbiome
Cecum						Colon
Microbiota	Metabolome	Rho	p-value	relation		Microbiota	Metabolome	Rho	p-value	relation
Alistipes	Uracil	0.791779	0.000435347	positive		Collinsella	D-Glucose	0.534634	0.0400436	positive
Alistipes	24-Hydroxycholesterol	-0.741734	0.00154825	negtive		Collinsella	Thromboxane B2	0.530997	0.0416792	positive
Alistipes	17alpha,21-Dihydroxypregnenolone	-0.732797	0.00188606	negtive		Collinsella	Ergosterol	0.52736	0.043364	positive
Alistipes	PGI2	-0.645219	0.00938992	negtive		Collinsella	Etiocholan-3α-ol-17-one 3-glucuronide	0.520086	0.0468844	positive
Alistipes	Prostaglandin H2	-0.627346	0.0122989	negtive
Alistipes	Tetrahydrocorticosterone	-0.61126	0.0154749	negtive
Alistipes	Thromboxane B2	-0.595175	0.0192493	negtive
Alistipes	17a-Hydroxypregnenolone	-0.561216	0.0294995	negtive
Alistipes	7alpha-Hydroxy-3-oxo-4-cholestenoate	-0.552279	0.0327773	negtive
Alistipes	3-Methoxy-4-hydroxyphenylglycol glucuronide	-0.546917	0.034871	negtive
Alistipes	Oleandolide	-0.54513	0.0355907	negtive
Alistipes	8,8a-Deoxyoleandolide	-0.534406	0.0401446	negtive
Alistipes	Pregnanediol-3-glucuronide	-0.527257	0.0434126	negtive
Alistipes	18-Hydroxycorticosterone	-0.514746	0.0496001	negtive
Bacteroides	Tetrahydrocorticosterone	-0.817857	0.000297101	negtive
Bacteroides	17a-Hydroxypregnenolone	-0.692857	0.00549159	negtive
Bacteroides	3a,21-Dihydroxy-5b-pregnane-11,20-dione	-0.596429	0.021332	negtive
Barnesiella	24-Hydroxycholesterol	-0.752923	0.00119582	negtive
Barnesiella	18-Hydroxycorticosterone	-0.745394	0.00142482	negtive
Barnesiella	Thromboxane B2	-0.722806	0.00233136	negtive
Barnesiella	PGI2	-0.719042	0.00251951	negtive
Barnesiella	17alpha,21-Dihydroxypregnenolone	-0.692689	0.00420322	negtive
Barnesiella	Prostaglandin H2	-0.68516	0.00481994	negtive
Barnesiella	Pregnanediol-3-glucuronide	-0.670102	0.00626764	negtive
Barnesiella	9,10,13-TriHOME	0.621162	0.0134535	positive
Barnesiella	Uracil	0.617397	0.0141964	positive
Barnesiella	Oleandolide	-0.613632	0.0149706	negtive
Barnesiella	8,8a-Deoxyoleandolide	-0.613632	0.0149706	negtive
Barnesiella	3a,21-Dihydroxy-5b-pregnane-11,20-dione	-0.579751	0.0234949	negtive
Barnesiella	7alpha-Hydroxy-3-oxo-4-cholestenoate	-0.568457	0.0270299	negtive
Barnesiella	17a-Hydroxypregnenolone	-0.553399	0.0323523	negtive
Barnesiella	Palmitolinoleic acid	0.530811	0.0417642	positive
Collinsella	Thromboxane B2	-0.71558	0.00270308	negtive
Collinsella	Prostaglandin H2	-0.706358	0.00324467	negtive
Collinsella	PGI2	-0.652874	0.00832262	negtive
Collinsella	17alpha,21-Dihydroxypregnenolone	-0.647342	0.00908388	negtive
Collinsella	9,10,13-TriHOME	0.592013	0.0200674	positive
Collinsella	Pregnanediol-3-glucuronide	-0.562505	0.0290478	negtive
Collinsella	8,8a-Deoxyoleandolide	-0.556972	0.0310236	negtive
Collinsella	18-Hydroxycorticosterone	-0.553283	0.0323959	negtive
Collinsella	Uracil	0.542218	0.0367871	positive
Lactobacillus	3-Methoxy-4-hydroxyphenylglycol glucuronide	-0.682143	0.00652531	negtive
Lactobacillus	Tetrahydrocorticosterone	-0.646429	0.0111029	negtive
Lactobacillus	17alpha,21-Dihydroxypregnenolone	-0.592857	0.0222741	negtive
Lactobacillus	Uracil	0.567857	0.0298045	positive
Lactobacillus	Prostaglandin H2	-0.535714	0.0422033	negtive
Lactobacillus	PGI2	-0.521429	0.0488302	negtive
Parabacteroides	PGI2	-0.747096	0.0013702	negtive
Parabacteroides	Prostaglandin H2	-0.734585	0.00181416	negtive
Parabacteroides	Uracil	0.73101	0.00196024	positive
Parabacteroides	Thromboxane B2	-0.713137	0.00283893	negtive
Parabacteroides	24-Hydroxycholesterol	-0.713137	0.00283893	negtive
Parabacteroides	17alpha,21-Dihydroxypregnenolone	-0.666667	0.00664141	negtive
Parabacteroides	Oleandolide	-0.659518	0.00747565	negtive
Parabacteroides	8,8a-Deoxyoleandolide	-0.63807	0.0104806	negtive
Parabacteroides	Pregnanediol-3-glucuronide	-0.620197	0.013641	negtive
Parabacteroides	18-Hydroxycorticosterone	-0.614835	0.0147198	negtive
Parabacteroides	Palmitolinoleic acid	0.534406	0.0401446	positive
Parabacteroides	9,10,13-TriHOME	0.523682	0.0451186	positive
Parabacteroides	7alpha-Hydroxy-3-oxo-4-cholestenoate	-0.520107	0.0468737	negtive
Parabacteroides	17a-Hydroxypregnenolone	-0.516533	0.0486787	negtive
Prevotellaceae_UCG-004	Tetrahydrocorticosterone	0.643743	0.00960753	positive
Prevotellaceae_UCG-004	17alpha,21-Dihydroxypregnenolone	0.636469	0.0107378	positive
Prevotellaceae_UCG-004	Prostaglandin H2	0.538271	0.0384561	positive
Prevotellaceae_UCG-004	PGI2	0.534634	0.0400436	positive
Prevotellaceae_UCG-004	24-Hydroxycholesterol	0.523723	0.0450988	positive
Rikenellaceae_RC9_gut_group	Uracil	-0.713542	0.00281601	negtive
Rikenellaceae_RC9_gut_group	Tetrahydrocorticosterone	0.657684	0.00770229	positive
Rikenellaceae_RC9_gut_group	Prostaglandin H2	0.637864	0.0105134	positive
Rikenellaceae_RC9_gut_group	PGI2	0.632458	0.0114039	positive
Rikenellaceae_RC9_gut_group	17alpha,21-Dihydroxypregnenolone	0.607232	0.0163613	positive
Rikenellaceae_RC9_gut_group	24-Hydroxycholesterol	0.594619	0.0193912	positive
Rikenellaceae_RC9_gut_group	Thromboxane B2	0.565789	0.027921	positive
Rikenellaceae_RC9_gut_group	17a-Hydroxypregnenolone	0.551374	0.033124	positive
Rikenellaceae_RC9_gut_group	3-Methoxy-4-hydroxyphenylglycol glucuronide	0.527949	0.0430876	positive
Ruminococcaceae_UCG-005	24-Hydroxycholesterol	0.725	0.00313031	positive
Ruminococcaceae_UCG-005	Uracil	-0.557143	0.0335747	negtive
Ruminococcaceae_UCG-005	PGI2	0.55	0.0362844	positive
Ruminococcaceae_UCG-005	17a-Hydroxypregnenolone	0.532143	0.0437917	positive
Ruminococcaceae_UCG-005	Tetrahydrocorticosterone	0.521429	0.0488302	positive
Ruminococcaceae_UCG-010	24-Hydroxycholesterol	0.74958	0.00129352	positive
Ruminococcaceae_UCG-010	17alpha,21-Dihydroxypregnenolone	0.702731	0.00348003	positive
Ruminococcaceae_UCG-010	Tetrahydrocorticosterone	0.686514	0.00470404	positive
Ruminococcaceae_UCG-010	PGI2	0.666694	0.00663843	positive
Ruminococcaceae_UCG-010	Uracil	-0.661288	0.00726179	negtive
Ruminococcaceae_UCG-010	Prostaglandin H2	0.612637	0.0151806	positive
Ruminococcaceae_UCG-010	17a-Hydroxypregnenolone	0.553176	0.0324367	positive
Streptococcus	17a-Hydroxypregnenolone	-0.681575	0.00513771	negtive
Streptococcus	Thromboxane B2	-0.677998	0.00547116	negtive
Streptococcus	7alpha-Hydroxy-3-oxo-4-cholestenoate	-0.672631	0.00600318	negtive
Streptococcus	Uracil	0.660108	0.00740375	positive
Streptococcus	17alpha,21-Dihydroxypregnenolone	-0.626119	0.0125216	negtive
Streptococcus	Prostaglandin H2	-0.611808	0.0153574	negtive
Streptococcus	PGI2	-0.601074	0.0177911	negtive
Streptococcus	Pregnanediol-3-glucuronide	-0.579607	0.0235375	negtive
Streptococcus	Tetrahydrocorticosterone	-0.577818	0.0240733	negtive
Streptococcus	24-Hydroxycholesterol	-0.568874	0.0268927	negtive
Streptococcus	8,8a-Deoxyoleandolide	-0.54204	0.0368609	negtive
Subdoligranulum	17alpha,21-Dihydroxypregnenolone	-0.718967	0.00252339	negtive
Subdoligranulum	Thromboxane B2	-0.673462	0.00591817	negtive
Subdoligranulum	Prostaglandin H2	-0.669822	0.00629743	negtive
Subdoligranulum	PGI2	-0.618857	0.0139046	negtive
Subdoligranulum	9,10,13-TriHOME	0.576993	0.0243235	positive
Subdoligranulum	24-Hydroxycholesterol	-0.546051	0.0352186	negtive
Subdoligranulum	Uracil	0.516928	0.0484767	positive
